# Supplementary material for: Meta-Analysis of Polymyositis and Dermatomyositis Microarray Data Reveals Novel Genetic Biomarkers
Source: Genes (Basel). 2019 Oct 30;10(11):864. doi: 10.3390/genes10110864 (PMC6895911; doi:10.3390/genes10110864)
Supplement: Supplementary file 1 [file genes-10-00864-s001.zip]

Archive with 6 entries (5 files):
- Supplementary_files/
- Supplementary_files/Supplementary Table 1.pdf
- Supplementary_files/Supplementary Table 2.pdf
- Supplementary_files/Supplementary Table 3.pdf
- Supplementary_files/Supplementary Table 4.pdf
- Supplementary_files/Supplementary Table 5.pdf
